# Supplementary material for: Exocarp Properties and Transcriptomic Analysis of Cucumber (Cucumis sativus) Fruit Expressing Age-Related Resistance to Phytophthora capsici
Source: PLoS One. 2015 Nov 3;10(11):e0142133. doi: 10.1371/journal.pone.0142133 (PMC4631441; doi:10.1371/journal.pone.0142133)
Supplement: S2 Table — (XLSX) [file pone.0142133.s004.xlsx]

## Sheet: Sheet1
	Supplmental Table 2. Top 5% for expression in peel and increase from 8 dpp peel to 16 dpp peel.
			cucumber
	Transcript number		cds	TPHT 16 dpp		% reads in peel		16 dpp peel/8 dpp peel			HIT ID Arabidopsis			BLAST E value
	38663			20.6489		0.721794		17.5688				AT5G24660.1	LSU2 (RESPONSE TO LOW SULFUR 2)	1e-13
	31343			7.74009		0.72637		13.054				AT5G66460.1	(1-4)-beta-mannan endohydrolase, putative	1e-175
	27544			3.74518		1		10.977				AT1G55320.1	AAE18 (ACYL-ACTIVATING ENZYME 18); catalytic/ ligase	0
	10905			25.5009		0.749816		22.1769				AT5G65020.1	ANNAT2 (Annexin Arabidopsis 2); calcium ion binding / calcium-dependent phospholipid binding	1e-111
	16012			15.0496		0.887052		10.5845				AT1G25510.1	aspartyl protease family protein	1e-129
	42396			18.3305		0.820807		21.0036				AT4G17490.1	ATERF6 (ETHYLENE RESPONSIVE ELEMENT BINDING FACTOR 6); DNA binding / transcription factor	1e-52
	316			23.7509		0.858611		14.1835				AT1G65680.1	ATEXPB2 (ARABIDOPSIS THALIANA EXPANSIN B2)	1e-94
	10704			106.573		0.791682		9.4721				AT4G28250.1	ATEXPB3 (ARABIDOPSIS THALIANA EXPANSIN B3)	1e-107
	43980			59.4891		0.874989		8.88954				AT1G78340.1	ATGSTU22 (GLUTATHIONE S-TRANSFERASE TAU 22); glutathione transferase	2e-42
	43981			59.5249		0.880725		9.20194				AT1G17170.1	ATGSTU24 (GLUTATHIONE S-TRANSFERASE TAU 24); glutathione binding / glutathione transferase	2e-74
	43984			33.4556		0.739387		16.6801				AT1G17180.1	ATGSTU25 (GLUTATHIONE S-TRANSFERASE TAU 25); glutathione transferase	1e-91
	13516			12.0192		0.922857		18.5363				AT5G62480.1	ATGSTU9 (ARABIDOPSIS THALIANA GLUTATHIONE S-TRANSFERASE TAU 9); glutathione transferase	6e-61
	53532			17.0123		0.870064		27.2837				AT5G62480.1	ATGSTU9 (ARABIDOPSIS THALIANA GLUTATHIONE S-TRANSFERASE TAU 9); glutathione transferase	1e-64
	53533			12.5915		0.809471		14.0377				AT5G62480.1	ATGSTU9 (ARABIDOPSIS THALIANA GLUTATHIONE S-TRANSFERASE TAU 9); glutathione transferase	8e-37
	3557			59.3487		0.804528		157.729				AT3G12500.1	ATHCHIB (ARABIDOPSIS THALIANA BASIC CHITINASE); chitinase	1e-128
	34559			7.16977		0.827003		20.7533				AT5G47650.1	ATNUDT2 (ARABIDOPSIS THALIANA NUDIX HYDROLASE HOMOLOG 2); ADP-ribose diphosphatase/ NAD or NADH binding / hydrolase	1e-74
	24234			2.8536		0.72781		29.536				AT4G29720.1	ATPAO5 (Polyamine oxidase 5); amine oxidase/ electron carrier/ oxidoreductase	1e-170
	47032			5.92049		0.92041		17.187				AT3G18830.1	ATPLT5 (POLYOL TRANSPORTER 5); D-ribose transmembrane transporter/ D-xylose transmembrane transporter/ carbohydrate transmembrane transporter/ galactose transmembrane transporter/ glucose transmembrane transporter/ glycerol transmembrane transporter/ mann	0
	34498			6.95384		0.735785		20.1369				AT5G35735.1	auxin-responsive family protein	1e-114
	34412			16.4394		0.889067		43.8821				AT5G47530.1	auxin-responsive protein, putative	1e-116
	35068			273.007		0.858876		9.58309				AT1G56560.1	beta-fructofuranosidase, putative / invertase, putative / saccharase, putative / beta-fructosidase, putative	0
	2165			5.67143		0.741023		16.476				AT3G06670.1	binding	0
	47505			6.41994		0.866163		17.2987				AT3G58060.1	cation efflux family protein / metal tolerance protein, putative (MTPc3)	1e-155
	18040			8.63168		0.855446		13.3551				AT4G24510.1	CER2 (ECERIFERUM 2); transferase/ transferase, transferring acyl groups other than amino-acyl groups	2e-37
	10803			23.4713		0.91984		62.5393				AT3G49190.1	condensation domain-containing protein	2e-25
	38780			17.9754		0.756151		11.1003				AT3G14690.1	CYP72A15; electron carrier/ heme binding / iron ion binding / monooxygenase/ oxygen binding	1e-161
	44104			10.8772		0.920359		9.29479				AT4G31940.1	CYP82C4; electron carrier/ heme binding / iron ion binding / monooxygenase/ oxygen binding	1e-133
	15574			3.45969		0.869907		35.5969				AT3G48090.1	EDS1 (enhanced disease susceptibility 1); lipase/ signal transducer/ triacylglycerol lipase	1e-117
	11849			4.601		0.811721		47.01				AT3G48470.1	EMB2423 (EMBRYO DEFECTIVE 2423)	0
	18749			5.35017		0.782993		15.5588				AT1G54570.1	esterase/lipase/thioesterase family protein	1e-130
	36135			8.02558		0.889178		21.5588				AT2G39420.1	esterase/lipase/thioesterase family protein	1e-128
	22665			8.0958		0.801809		21.7451				AT3G51240.1	F3H (FLAVANONE 3-HYDROXYLASE); naringenin 3-dioxygenase	1e-120
	3646			11.7714		1		118.714				AT1G75890.1	family II extracellular lipase 2 (EXL2)	1e-36
	3642			52.7181		0.873131		46.8334				AT1G75900.1	family II extracellular lipase 3 (EXL3)	1e-100
	3105			7.55993		0.801138		8.72934				AT4G21510.1	F-box family protein	2e-30
	29623			36.4874		0.768943		10.0335				AT4G32940.1	GAMMA-VPE (GAMMA VACUOLAR PROCESSING ENZYME); cysteine-type endopeptidase	0
	25998			83.5659		0.880118		836.659				AT3G16370.1	GDSL-motif lipase/hydrolase family protein	1e-114
	47990			286.994		0.89328		62.1267				AT3G16370.1	GDSL-motif lipase/hydrolase family protein	1e-139
	3099			35.5561		0.795963		11.334				AT4G21620.1	glycine-rich protein	3e-42
	20002			7.56059		0.745066		76.6059				AT4G29020.1	glycine-rich protein	7e-18
	21628			7.98916		0.88533		80.8916				AT1G06520.1	GPAT1 (GLYCEROL-3-PHOSPHATE ACYLTRANSFERASE 1); 1-acylglycerol-3-phosphate O-acyltransferase/ acyltransferase	1e-174
	36567			34.4876		0.893161		98.7389				AT5G02230.2	haloacid dehalogenase-like hydrolase family protein	9e-91
	36288			6.56236		0.771313		10.6224				AT1G30280.1	heat shock protein binding	1e-73
	21123			6.70543		0.869171		18.0561				AT1G76490.1	HMG1 (HYDROXY METHYLGLUTARYL COA REDUCTASE 1); hydroxymethylglutaryl-CoA reductase	0
	24016			34.4942		0.776333		9.92128				AT1G71710.1	inositol polyphosphate 5-phosphatase, putative	0
	47715			5.74231		0.856432		9.31493				AT4G25830.1	integral membrane family protein	2e-36
	36845			12.5902		0.868381		9.20857				AT4G14746.1	INVOLVED IN: biological_process unknown; LOCATED IN: anchored to membrane; CONTAINS InterPro DOMAIN/s: EGF (InterPro:IPR006210); Has 201 Blast hits to 179 proteins in 41 species: Archae - 0; Bacteria - 0; Metazoa - 168; Fungi - 0; Plants - 31; Viruses - 0; Other Eukaryotes - 2 (source: NCBI BLink).	9e-52
	17628			5.56478		0.780128		56.6478				AT4G31240.2	INVOLVED IN: cell redox homeostasis; LOCATED IN: cellular_component unknown; EXPRESSED IN: 21 plant structures; EXPRESSED DURING: 9 growth stages; CONTAINS InterPro DOMAIN/s: Thioredoxin fold (InterPro:IPR012335), Thioredoxin-like (InterPro:IPR017936), Thioredoxin-like fold (InterPro:IPR012336), C1-like (InterPro:IPR011424); BEST Arabidopsis thaliana protein match is: DC1 domain-containing protei…	1e-125
	1637			7.73943		0.837331		22.3796				AT1G04220.1	KCS2 (3-KETOACYL-COA SYNTHASE 2); fatty acid elongase	1e-132
	1636			14.9085		0.911111		13.6296				AT5G43760.1	KCS20 (3-KETOACYL-COA SYNTHASE 20); fatty acid elongase	0
	4009			77.3937		0.835602		38.5211				AT1G68530.1	KCS6 (3-KETOACYL-COA SYNTHASE 6); catalytic/ transferase, transferring acyl groups other than amino-acyl groups	0
	29640			4.56589		0.742363		46.6589				AT2G25970.1	KH domain-containing protein	1e-106
	8331			6.70477		0.928361		68.0477				AT1G34300.1	lectin protein kinase family protein	2e-68
	52697			10.7368		0.880967		12.7359				AT2G47240.2	long-chain-fatty-acid--CoA ligase family protein / long-chain acyl-CoA synthetase family protein	0
	13525			11.1998		0.853223		12.141				AT1G74650.1	MYB31 (MYB DOMAIN PROTEIN 31); DNA binding / transcription factor	2e-36
	13524			16.5142		0.80734		17.851				AT5G62470.2	MYB96 (myb domain protein 96); DNA binding / transcription factor	2e-89
	6432			10.022		0.766072		28.8959				AT3G05030.1	NHX2 (SODIUM HYDROGEN EXCHANGER 2); sodium ion transmembrane transporter/ sodium:hydrogen antiporter	1e-154
	11009			10.3791		0.751631		11.9421				AT2G22570.1	NIC1 (NICOTINAMIDASE 1); catalytic/ nicotinamidase	1e-77
	34558			9.45238		0.801622		8.67471				AT4G12720.3	NUDT7; ADP-ribose diphosphatase/ NAD or NADH binding / hydrolase/ nucleoside-diphosphatase/ protein homodimerization	3e-86
	10567			6.88493		0.764727		69.8493				AT4G17370.1	oxidoreductase family protein	1e-103
	10009			8.66547		1		13.4068				AT3G53260.1	PAL2; phenylalanine ammonia-lyase	0
	13169			21.0443		0.722631		9.68952				AT1G73680.1	pathogen-responsive alpha-dioxygenase, putative	1e-157
	44827			7.52548		0.879118		76.2548				AT1G15520.1	PDR12 (PLEIOTROPIC DRUG RESISTANCE 12); ATPase, coupled to transmembrane movement of substances	0
	49908			12.1265		0.780342		10.8411				AT5G13520.1	peptidase M1 family protein	0
	27480			7.88185		0.943619		9.09621				AT5G06720.1	peroxidase, putative	3e-88
	27490			53.4593		0.881701		85.3946				AT5G06720.1	peroxidase, putative	7e-95
	52067			20.4713		0.766825		205.713				AT5G05340.1	peroxidase, putative	1e-116
	52068			6.66966		0.761774		67.6966				AT5G58390.1	peroxidase, putative	4e-60
	53444			33.5941		0.786025		23.5409				AT5G06730.1	peroxidase, putative	3e-98
	21556			4.20886		0.811651		12.3007				AT1G06470.2	phosphate translocator-related	1e-144
	15632			18.5464		0.766067		53.2308				AT5G62680.1	proton-dependent oligopeptide transport (POT) family protein	0
	15636			12.412		0.802282		35.7185				AT1G18880.1	proton-dependent oligopeptide transport (POT) family protein	2e-99
	8758			9.45106		0.903617		27.2658				AT2G35930.1	PUB23 (PLANT U-BOX 23); ubiquitin-protein ligase	1e-123
	8221			223.98		0.850333		11.0917				AT5G25610.1	RD22; nutrient reservoir	1e-105
	19959			4.74408		0.761983		12.8523				AT3G24840.1	SEC14 cytosolic factor, putative / phosphoglyceride transfer protein, putative	1e-107
	8689			14.0163		0.931249		141.163				AT2G47140.1	short-chain dehydrogenase/reductase (SDR) family protein	6e-65
	13606			14.1223		0.878161		12.6108				AT5G61210.1	SNAP33 (SOLUBLE N-ETHYLMALEIMIDE-SENSITIVE FACTOR ADAPTOR PROTEIN 33); SNAP receptor/ protein binding	3e-91
	50760			3.85183		0.793551		11.2815				AT4G34640.1	SQS1 (SQUALENE SYNTHASE 1); farnesyl-diphosphate farnesyltransferase	0
	25013			41.0487		0.774775		21.9031				AT1G27730.1	STZ (salt tolerance zinc finger); nucleic acid binding / transcription factor/ transcription repressor/ zinc ion binding	2e-58
	29496			9.98496		0.834785		15.425				AT1G27730.1	STZ (salt tolerance zinc finger); nucleic acid binding / transcription factor/ transcription repressor/ zinc ion binding	2e-53
	8776			6.95384		0.928734		70.5384				AT3G11820.1	SYP121 (SYNTAXIN OF PLANTS 121); SNAP receptor/ protein anchor	1e-69
	49159			2.49657		0.828336		25.9657				AT3G52140.1	tetratricopeptide repeat (TPR)-containing protein	0
	42232			105.543		0.831331		14.2742				AT5G54770.1	THI1; protein homodimerization	5e-38
	34134			8.73701		0.900526		10.0708				AT5G07990.1	TT7 (TRANSPARENT TESTA 7); flavonoid 3'-monooxygenase/ oxygen binding	1e-114
	28160			4.601		0.901395		12.4727				AT1G50490.1	UBC20 (ubiquitin-conjugating enzyme 20); ubiquitin-protein ligase	4e-50
	38216			7.80965		0.837557		20.9859				AT5G37490.1	U-box domain-containing protein	1e-114
	31025			15.8703		0.770763		9.2058				AT2G22500.1	UCP5 (UNCOUPLING PROTEIN 5); binding	1e-139
	15763			7.77586		0.799966		13.1136				AT4G00050.1	UNE10 (unfertilized embryo sac 10); DNA binding / transcription factor	7e-27
	4065			17.9761		0.783237		20.5997				AT1G13340.1	unknown protein	5e-77
	4066			14.2667		0.802342		23.921				AT1G13340.1	unknown protein	1e-72
	15557			6.77565		0.766025		68.7565				AT3G48180.1	unknown protein	8e-18
	16834			7.91696		0.760041		21.2706				AT2G20562.1	unknown protein	4e-34
	24379			6.59812		0.72288		17.7714				AT1G23840.1	unknown protein	5e-30
	24713			3.49546		0.768833		35.9546				AT3G13990.2	unknown protein	1e-126
	32566			20.5793		0.854607		22.8728				AT5G41761.1	unknown protein	2e-19
	35069			272.793		0.863968		9.57558				AT1G09310.1	unknown protein	2e-50
	39418			9.09535		0.902904		14.661				AT4G27810.1	unknown protein	5e-20
	39419			7.95404		0.942504		12.8413				AT5G53030.1	unknown protein	5e-17
	40978			8.23756		0.894118		13.8823				AT4G19950.1	unknown protein	2e-54
	51426			5.34951		0.919083		8.68866				AT1G23710.1	unknown protein	8e-47
	49047			4.85072		0.829163		14.133				AT3G13340.1	WD-40 repeat family protein	4e-85
	14161			5.49193		1		9.31075				AT1G80840.1	WRKY40; transcription factor	1e-77
	47100			7.91893		0.771806		8.61591				AT1G48910.1	YUC10; FAD binding / monooxygenase/ oxidoreductase	7e-98
	3738			4.2082		0.890513		43.082				AT2G21320.1	zinc finger (B-box type) family protein	2e-51
	7718			5.91984		0.803358		9.20734				No hits found
	8224			10.1651		0.951383		27.2354				No hits found
	10465			79.0331		0.863814		23.8611				No hits found
	22675			15.6941		0.887604		17.9992				No hits found
	34469			122.45		0.828472		1225.5				No hits found
	42014			94.1841		0.778535		27.7613				No hits found
	46367			10.45		0.843955		11.3354				No hits found
	51429			7.88185		0.844179		12.7262				No hits found
	53243			6.13379		0.922864		17.7959				No hits found
